# Supplementary material for: Short and Long-Term Soil Moisture Effects of Liana Removal in a Seasonally Moist Tropical Forest
Source: PLoS One. 2015 Nov 6;10(11):e0141891. doi: 10.1371/journal.pone.0141891 (PMC4636185; doi:10.1371/journal.pone.0141891)
Supplement: S1 Appendix — (TXT) [file pone.0141891.s001.txt]

data {
  int<lower=0> N; // obs
  int<lower=1> Nprobe;
  int<lower=1> Nlogger;
  int<lower=1> Nsite;
  int<lower=1,upper=Nprobe> pid[N]; // links observation to Probe
  int<lower=1,upper=Nlogger> psid[Nprobe]; // links Probe to ProbeSet (logger)
  int<lower=1,upper=Nsite> site[Nlogger]; // links ProbeSet to Site
  vector[Nsite] trt; // x, treatment applied at the site level
  //vector[Nprobe] pidtrt; // links probe to treatment
  vector[N] y; // y, observed soil moisture
  vector[Nprobe] premean; // pretreatment VWC means for baseline correction unscaled
  //vector[Nprobe] presd; // pretreatment VWC sds for baseline correction unscaled
  real scaleattr[2]; // mean and sd of full observation dataset
  }
transformed data {
  vector[N] y_corr; // corrected scaled observations
  real y_corr_mean; // mean of observations minus pre-treatment probe mean
  vector[N] y_sc; // scaled and centered but not corrected observations
  
  y_sc <- (y - scaleattr[1])/scaleattr[2];
  
  for (i in 1:N)
    y_corr[i] <- y[i] - premean[pid[i]];
  y_corr_mean <- mean(y_corr);
  y_corr <- (y_corr - y_corr_mean)/scaleattr[2];  
  }
parameters {
  vector[Nprobe] a_pid;
  vector[Nlogger] a_ps;
  vector[Nsite] a_site;
  real mu_control_corr;
  real mu_control_u;
  real b_site;
  real<lower=0,upper=10> sigma_a_pid;
  real<lower=0,upper=10> sigma_a_ps;
  real<lower=0,upper=10> sigma_a_site;
  real<lower=0,upper=10> sigma_y;
  
  // uncorrected
  vector[Nprobe] a_pid_u;
  vector[Nlogger] a_ps_u;
  vector[Nsite] a_site_u;
  real b_site_u;
  real<lower=0,upper=10> sigma_a_pid_u;
  real<lower=0,upper=10> sigma_a_ps_u;
  real<lower=0,upper=10> sigma_a_site_u;
  real<lower=0,upper=10> sigma_y_u;
  }
transformed parameters {
    
  }
model {
     
  // Priors
  // half-cauchy priors on sigmas
  sigma_a_pid ~ cauchy(0,1);
  sigma_a_ps ~ cauchy(0,1);
  sigma_a_site ~ cauchy(0,1);
  sigma_y ~ cauchy(0,1);
  sigma_a_pid_u ~ cauchy(0,1);
  sigma_a_ps_u ~ cauchy(0,1);
  sigma_a_site_u ~ cauchy(0,1);
  sigma_y_u ~ cauchy(0,1);
  
  // likelihood
  // uncorrected control mean
    a_site_u ~ normal(mu_control_u + trt * b_site_u, sigma_a_site_u);
    {  
      vector[Nlogger] a_ps_hat_u;
      
      for (k in 1:Nlogger)
        a_ps_hat_u[k] <- a_site_u[site[k]];
      a_ps_u ~ normal(a_ps_hat_u, sigma_a_ps_u);
    }
    {
      vector[Nprobe] a_pid_hat_u;
      for (l in 1:Nprobe)
        a_pid_hat_u[l] <- a_ps_u[psid[l]]; 
      a_pid_u ~ normal(a_pid_hat_u, sigma_a_pid_u);
    }
    {
      vector[N] y_hat_u;
      for (i in 1:N)
        y_hat_u[i] <- a_pid_u[pid[i]];
        
      y_sc ~ normal(y_hat_u, sigma_y_u);
    }
  // corrected treatment effect
  a_site ~ normal(mu_control_corr + trt * b_site, sigma_a_site);
  {
    vector[Nlogger] a_ps_hat;
    for (k in 1:Nlogger)
      a_ps_hat[k] <- a_site[site[k]];
    a_ps ~ normal(a_ps_hat, sigma_a_ps);
    }
  {
    vector[Nprobe] a_pid_hat;
    for (l in 1:Nprobe)
  	  a_pid_hat[l] <- a_ps[psid[l]]; 
      a_pid ~ normal(a_pid_hat, sigma_a_pid);
    }
  { // limit scope of y_hat
    vector[N] y_hat;
    for (i in 1:N)
      // y_hat[i] <- a_pid[pid[i]];
      y_hat[i] <- a_pid[pid[i]];
    y_corr ~ normal(y_hat, sigma_y);
    }
  }
generated quantities {
  real mu_removal; // calculate the mean of removal sites
  real mu_control;
  real mu_control_corr_os; // corrected control mean on original corrected scale
  real b_trt; // treatment effect on original scale
  
  mu_control_corr_os <- (mu_control_corr * scaleattr[2]) + y_corr_mean;
  b_trt <- b_site * scaleattr[2];
  mu_control <- (mu_control_u * scaleattr[2]) + scaleattr[1];
  mu_removal <- mu_control + b_trt;

  }
