# Supplementary material for: Short and Long-Term Soil Moisture Effects of Liana Removal in a Seasonally Moist Tropical Forest
Source: PLoS One. 2015 Nov 6;10(11):e0141891. doi: 10.1371/journal.pone.0141891 (PMC4636185; doi:10.1371/journal.pone.0141891)
Supplement: S2 Appendix — (TXT) [file pone.0141891.s002.txt]

data {
  int<lower=0> N; // obs
  int<lower=1> Nprobe;
  int<lower=1> Nlogger;
  int<lower=1> Nsite;
  int<lower=1,upper=Nprobe> pid[N]; // links observation to Probe
  int<lower=1,upper=Nlogger> psid[Nprobe]; // links Probe to ProbeSet (logger)
  int<lower=1,upper=Nsite> site[Nlogger]; // links ProbeSet to Site
  vector[Nsite] trt; // x, treatment applied at the site level
  //vector[Nprobe] pidtrt; // links probe to treatment
  vector[N] y; // y, observed soil temp
  real scaleattr[2]; // mean and sd of full observation dataset
  }
transformed data {
  vector[N] y_sc; // scaled and centered but not corrected observations
  
  y_sc <- (y - scaleattr[1])/scaleattr[2]; 
  }
parameters {
  vector[Nprobe] a_pid;
  vector[Nlogger] a_ps;
  vector[Nsite] a_site;
  real mu_control_sc;
  real b_site;
  real<lower=0,upper=10> sigma_a_pid;
  real<lower=0,upper=10> sigma_a_ps;
  real<lower=0,upper=10> sigma_a_site;
  real<lower=0,upper=10> sigma_y;
  

  }
transformed parameters {
    
  }
model {
     
  // Priors
  mu_control_sc ~ normal(0,1);
  // half-cauchy priors on sigmas
  sigma_a_pid ~ cauchy(0,1);
  sigma_a_ps ~ cauchy(0,1);
  sigma_a_site ~ cauchy(0,1);
  sigma_y ~ cauchy(0,1);

  // likelihood
  // uncorrected control mean
    a_site ~ normal(mu_control_sc + trt * b_site, sigma_a_site);
    {  
      vector[Nlogger] a_ps_hat;
      
      for (k in 1:Nlogger)
        a_ps_hat[k] <- a_site[site[k]];
      a_ps ~ normal(a_ps_hat, sigma_a_ps);
    }
    {
      vector[Nprobe] a_pid_hat;
      for (l in 1:Nprobe)
        a_pid_hat[l] <- a_ps[psid[l]]; 
      a_pid ~ normal(a_pid_hat, sigma_a_pid);
    }
    {
      vector[N] y_hat;
      for (i in 1:N)
        y_hat[i] <- a_pid[pid[i]];
        
      y_sc ~ normal(y_hat, sigma_y);
    }
   }
generated quantities {
  real mu_removal; // calculate the mean of removal sites
  real mu_control;
  real b_trt; // treatment effect on original scale
  
  mu_control <- (mu_control_sc * scaleattr[2]) + scaleattr[1];
  b_trt <- b_site * scaleattr[2];
  mu_removal <- mu_control + b_trt;

  }
